# Supplementary material for: Ending an Odyssey? The Psychosocial Experiences of Parents after the Genetic Diagnosis of a Mitochondrial Disease in Children
Source: J Pers Med. 2024 May 14;14(5):523. doi: 10.3390/jpm14050523 (PMC11122152; doi:10.3390/jpm14050523)
Supplement: Supplementary file 1 [file jpm-14-00523-s001.zip]

Archive with 1 entries (1 files):
- jpm-2983046-supplementary.pdf
